# Supplementary material for: Assessing animal welfare in invasive bird management: evidence for reduced stress hormones with lethal shooting
Source: Conserv Physiol. 2026 Apr 22;14(1):coag025. doi: 10.1093/conphys/coag025 (PMC13102500; doi:10.1093/conphys/coag025)
Supplement: Web_Material_coag025 [file web_material_coag025.zip]

Archive with 1 entries (1 files):
- Supplementary Material_clean.docx
